# Supplementary material for: Phage-encoded TelN inhibits bacterial Mre11-Rad50 nuclease to protect hairpin telomeres
Source: EMBO J. 2025 Oct 15;44(22):6649–74. doi: 10.1038/s44318-025-00593-z (PMC12624138; doi:10.1038/s44318-025-00593-z)
Supplement: Supplementary file 1 — Table EV1 [file 44318_2025_593_MOESM1_ESM.xlsx]

## Sheet: Table EV1
Strain	Genotype	Source
BSG1002	Bacillus subtilis 1A700, smc ftsY::ermB, trpC2	Stephan Gruber
BSG1305	Bacillus subtilis 1A700, yoxD::specR-tos::Δrtp proH, trpC2	Gruber Lab
BSG4923	Bacillus subtilis 1A700, ΔsbcDC::kanR, trpC2	Gruber Lab
BSG4931	Bacillus subtilis 1A700, ΔsbcDC::kanR, yoxD::specR-tos::Δrtp proH, trpC2	Gruber Lab
BSG4939	Bacillus subtilis 1A700, ΔsbcDC::kanR, ΔcgeD::Pxyl-telN::ermB, trpC2	Gruber Lab
BSG4940	Bacillus subtilis 1A700, ΔsbcDC::kanR, yoxD::specR-tos::Δrtp proH, ΔcgeD::Pxyl-telN::ermB, trpC2, linear chr	Gruber Lab
BSG4720	E. coli Keio Knockout strain JW0387-1 F-, Δ(araD-araB)567, ΔlacZ4787(::rrnB-3), ΔsbcC761::kan, λ-, rph-1, Δ(rhaD-rhaB)568, hsdR51	Ordered from Horizon Discovery
BSG4721	E. coli Keio Knockout strain JW0388-1 F-, Δ(araD-araB)567, ΔlacZ4787(::rrnB-3), ΔsbcD762::kan, λ-, rph-1, Δ(rhaD-rhaB)568, hsdR51	Ordered from Horizon Discovery
BSG4722	E. coli Keio Knockout strain JW2703-2 F-, Δ(araD-araB)567, ΔlacZ4787(::rrnB-3), λ-, ΔmutS738::kan, rph-1, Δ(rhaD-rhaB)568, hsdR5	Ordered from Horizon Discovery
BSG4723	E. coli Keio Knockout Parent Strain BW25113, F-, Δ(araD-araB)567, ΔlacZ4787(::rrnB-3), λ-, rph-1, Δ(rhaD-rhaB)568, hsdR51	Ordered from Horizon Discovery
BSG5191	E. coli Keio, att::AraC-pBAD-empty::gentR	Gruber Lab
BSG5431	E. coli Keio Knockout Parent Strain BW25113 with chr. TelNΔ541-631 at att site F-, att::AraC-pBAD-telNΔ541::gentR, Δ(araD-araB)567, ΔlacZ4787(::rrnB-3), λ-,rph-1, Δ(rhaD-rhaB)568, hsdR514	This work
BSG5432	E. coli Keio Knockout Parent Strain BW25113 with chr. TelNΔ583-631 at att site F-, att::AraC-pBAD-telNΔ583::gentR, Δ(araD-araB)567, ΔlacZ4787(::rrnB-3), λ-,rph-1, Δ(rhaD-rhaB)568, hsdR514	This work
BSG5436	E. coli Keio Knockout Parent Strain BW25113 with chr. TelN WT at att site F-, att::AraC-pBAD-telN::gentR, Δ(araD-araB)567, ΔlacZ4787(::rrnB-3), λ-,rph-1, Δ(rhaD-rhaB)568, hsdR514	This work
BSG5567	E. coli Keio Knockout Parent Strain BW25113 with chr. TelPY at att site F-, att::AraC-pBAD-telPY::gentR, Δ(araD-araB)567, ΔlacZ4787(::rrnB-3), λ-,rph-1, Δ(rhaD-rhaB)568, hsdR514	This work
BSG5589	E. coli Keio Knockout Parent Strain BW25113 with chr. TelNY425F at att site F-, att::AraC-pBAD-telNY425F::gentR, Δ(araD-araB)567, ΔlacZ4787(::rrnB-3), λ-,rph-1, Δ(rhaD-rhaB)568, hsdR514	This work
BSG5847	E. coli Keio Knockout Parent Strain BW25113 with chr. TelNΔ445-631 at att site F-, att::AraC-pBAD-telNΔ445::gentR, Δ(araD-araB)567, ΔlacZ4787(::rrnB-3), λ-,rph-1, Δ(rhaD-rhaB)568, hsdR514	This work

## Sheet: Legend EV1
List of bacterial strains used in this study.
