# Supplementary material for: Phage-encoded TelN inhibits bacterial Mre11-Rad50 nuclease to protect hairpin telomeres
Source: EMBO J. 2025 Oct 15;44(22):6649–74. doi: 10.1038/s44318-025-00593-z (PMC12624138; doi:10.1038/s44318-025-00593-z)
Supplement: Supplementary file 2 — Table EV2 [file 44318_2025_593_MOESM2_ESM.xlsx]

## Sheet: Table EV2
Plasmid	Description	Selection Marker	Source
pSG0229	Control circular plasmid pBBR1_MCS	Cm	Gruber lab
pSG6054	E. coli Rad50 expression plasmid pLIBT7_K_SbcC	Kan	Gruber lab
pSG6055	E. coli Mre11 expression plasmid pLIBT7_A_His-TwinStrep-3C-SbcD	Amp	Gruber lab
pSG6557	Linear pLIN_ntelN with ntel hairpin ends	Cm	This work
pSG6560	Circular plasmid with ntelRL site	Cm	This work
pSG7092	TelN WT expression plasmid pLIBT7_A_His_TwinStrep_3C_TelN WT	Amp	This work
pSG7107	TelN Δ(541-631) expression plasmid pLIBT7_A_His_TwinStrep_3C_TelN(1:540)	Amp	This work
pSG7108	TelN Δ(583-631) expression plasmid pLIBT7_A_His_TwinStrep_3C_TelN(1:582)	Amp	This work
pSG7748	Circular plasmid with pytelRR site	Cm	This work
pSG7796	TelN Y425F expression plasmid pLIBT7_A_His_TwinStrep_3C_TelNY425F	Amp	This work
pSG7828	Linear pLIN_pytel with pytel hairpin ends	Cm	This work

## Sheet: Legend EV2
List of plasmids used in this study.
