# Supplementary material for: Phage-encoded TelN inhibits bacterial Mre11-Rad50 nuclease to protect hairpin telomeres
Source: EMBO J. 2025 Oct 15;44(22):6649–74. doi: 10.1038/s44318-025-00593-z (PMC12624138; doi:10.1038/s44318-025-00593-z)
Supplement: Supplementary file 3 — Table EV3 [file 44318_2025_593_MOESM3_ESM.xlsx]

## Sheet: Table EV3
Primer	Sequence 5’-3’	Description	Source
STO191	[Btn]CTCCGGAATATTAgcggccgcACTCACCGA[FlcdT]TTTTACCTTGCTCAT	Reverse into ntelRL with 5'biotin NotI site and internal fluorescein T	Gruber lab
STO192	AAGCGCAACGGTATTACTTACGTT	Forward into ntelRL	Gruber lab
STQ093	[TAM]AAGCGCAACGGTATTACTTACGTT	Forward into ntelRL with 5' TAMRA	This work
STQ168	[ATTO680]CATTTTGAGGCATTTCAGTCAGTTG	Forward into pIDC 5'fluorophore (ATTO 680) (non-ntelRL substrate)	This work
STQ182	ATCAAAACTGGTGAAACTCACCCAGGGATT	Reverse into pIDC (non-ntelRL substrate)	This work
STQ338	AATTACGGAACATATCAGCACACAATTGCCCATTATACGCGCGTATAATGGGCAATTGTGTGCTGATATGTTCCGTAATT[6FAM]	80 bp ntelR (as a palindromic DNA sequence) for fluorescence anisotropy with 3' fluorescein	This work

## Sheet: Legend EV3
List of oligonucleotides used in this study
